# Supplementary material for: Subjective Importance of a Common Feature Decides Its Consideration in Multi-attribute Decision-making
Source: Front Psychol. 2021 Jan 14;11:583999. doi: 10.3389/fpsyg.2020.583999 (PMC7841338; doi:10.3389/fpsyg.2020.583999)
Supplement: Supplementary file 2 [file Data_Sheet_2.XLSX]

## Sheet: Exp1_GEE
id	MLabData	CF_GSI	CF_ISI	CF_Pos	Abs_Diff	CF_Freq	filter_$
1	1	1	0.101323	1	0	0.215385	1
2	0	1	0.331313	1	0	0	0
3	0	1	0.555556	1	0	0	0
4	1	1	0.222222	1	1	0.368132	1
5	1	1	0.209844	1	0	0.21875	1
6	1	1	0.104086	1	0	0.265385	1
7	0	1	0.422054	1	1	0	0
8	1	1	0.147298	1	1	0.310606	1
9	1	1	0.198547	1	1	0.185714	1
10	1	1	0.165612	1	3	0.0869565	1
11	1	1	0.255317	1	0	0.316667	1
12	1	1	0.136857	1	1	0.25	1
13	1	1	0.459958	1	3	0.178571	1
14	1	1	0.171205	1	0	0.291667	1
15	0	1	0.536825	1	0	0	0
16	1	1	0.213554	1	1	0.188034	1
17	1	1	0.0958519	1	0	0.159314	1
18	1	1	0.177494	1	0	0.26	1
19	1	1	0.163424	1	0	0.170673	1
20	1	1	0.0988839	1	0	0.254902	1
21	1	1	0.284163	1	1	0.233766	1
22	1	1	0.190572	1	1	0.0909091	1
23	1	1	0.260915	1	1	0.242647	1
24	1	1	0.1958	1	0	0.298246	1
25	1	1	0.103011	1	1	0.0833333	1
26	1	1	0.209844	1	0	0.183333	1
27	1	1	0.136857	1	3	0.166667	1
28	1	1	0.237708	1	4	0.152632	1
29	1	1	0.16016	1	1	0.243506	1
30	1	1	0.147298	1	1	0.3	1
31	1	1	0.217401	1	0	0	1
32	1	1	0.165406	1	1	0.201923	1
33	1	1	0.18599	1	6	0.233766	1
34	1	1	0.373217	1	3	0.309524	1
35	1	1	0.111978	1	0	0.0714286	1
36	1	1	0.139648	1	0	0.236111	1
37	1	1	0.110136	1	0	0.296703	1
38	0	1	0.268369	1	2	0	0
39	1	1	0.117853	1	0	0.136364	1
40	1	1	0.103011	1	1	0.309524	1
41	1	1	0.285714	1	3	0.167832	1
42	1	1	0.26745	1	1	0.2	1
43	1	1	0.0801674	1	0	0.1	1
44	1	1	0.0910902	1	0	0.21978	1
45	1	1	0.310814	1	0	0.0909091	1
46	1	1	0.116602	1	1	0.291667	1
47	1	1	0.129395	1	0	0.188034	1
48	1	1	0.129946	1	0	0.21875	1
49	1	1	0.207318	1	2	0.0769231	1
50	1	1	0.318917	1	1	0.401786	1
51	1	1	0.243434	1	2	0.174242	1
52	1	1	0.369501	1	2	0.75	1
53	1	1	0.125631	1	0	0.188312	1
54	1	1	0.1958	1	0	0.166667	1
55	1	1	0.189709	1	2	0.125	1
56	1	1	0.0847957	1	0	0.3125	1
57	1	1	0.170159	1	2	0.222527	1
58	1	1	0.320335	1	0	0.202381	1
59	1	1	0.255317	1	0	0.166667	1
60	1	1	0.174936	1	4	0.25	1
61	1	1	0.195715	1	2	0.343137	1
62	1	1	0.209844	1	0	0.263427	1
63	1	1	0.393488	1	3	0.1875	1
64	1	1	0.240211	1	4	0.364286	1
65	1	1	0.0910902	1	0	0.253968	1
66	0	1	0.141746	1	3	0	0
67	1	1	0.190206	1	0	0.357143	1
68	1	1	0.1958	1	0	0.221429	1
69	1	1	0.116019	1	1	0.0277778	1
70	1	1	0.157056	1	0	0.145833	1
71	1	1	0.145075	1	1	0.208333	1
72	1	1	0.137324	1	1	0.30303	1
73	1	1	0.296961	1	2	0.3	1
1	1	2	0.255317	3	0	0.225	1
2	0	2	0.379259	3	6	0	0
3	0	2	0.222222	3	3	0	0
4	1	2	0.222222	3	1	0.225329	1
5	1	2	0.240211	3	0	0.383333	1
6	1	2	0.274665	3	1	0.244318	1
7	0	2	0.133638	3	6	0	0
8	1	2	0.288325	3	2	0.303846	1
9	1	2	0.346894	3	0	0.173445	1
10	1	2	0.319793	3	2	0.616071	1
11	1	2	0.101323	3	0	0.327778	1
12	1	2	0.282014	3	1	0.253846	1
13	1	2	0.221125	3	1	0	1
14	1	2	0.255746	3	1	0.153409	1
15	0	2	0.0988839	3	0	0	0
16	1	2	0.259776	3	0	0.128788	1
17	1	2	0.30848	3	0	0.3875	1
18	1	2	0.30351	3	1	0.880682	1
19	1	2	0.296961	3	0	0.215909	1
20	1	2	0.364292	3	2	0.267857	1
21	1	2	0.274356	3	4	0.428571	1
22	1	2	0.213191	3	1	0.298611	1
23	1	2	0.34933	3	1	0.5875	1
24	1	2	0.310814	3	0	0.09	1
25	1	2	0.271386	3	0	0.277778	1
26	1	2	0.240211	3	0	0.166667	1
27	1	2	0.282014	3	1	0.25	1
28	1	2	0.155099	3	0	0.214559	1
29	1	2	0.270168	3	0	0.205556	1
30	1	2	0.288325	3	0	0.258929	1
31	1	2	0.284876	3	0	0.1	1
32	1	2	0.361238	3	1	0.233766	1
33	1	2	0.307062	3	1	0.420635	1
34	1	2	0.240225	3	1	0.195833	1
35	1	2	0.297044	3	1	0.316667	1
36	1	2	0.527836	3	2	0.339286	1
37	1	2	0.361757	3	3	0.215909	1
38	0	2	0.117221	3	0	0	0
39	1	2	0.431259	3	2	0.190058	1
40	1	2	0.271386	3	0	0.309524	1
41	1	2	0.428571	3	4	0.22619	1
42	1	2	0.116019	3	1	0.0625	1
43	1	2	0.234411	3	0	0.2	1
44	1	2	0.258225	3	1	0.414773	1
45	1	2	0.1958	3	0	0.211111	1
46	1	2	0.510659	3	3	0.321429	1
47	1	2	0.227972	3	1	0.35	1
48	1	2	0.325729	3	1	0.466667	1
49	1	2	0.314769	3	1	0.266667	1
50	1	2	0.221125	3	2	0.166667	1
51	1	2	0.308823	3	5	0.078629	1
52	1	2	0.22381	3	0	0	1
53	1	2	0.254704	3	0	0.1625	1
54	1	2	0.310814	3	0	0.177632	1
55	1	2	0.263074	3	0	0.126984	1
56	1	2	0.239388	3	1	0.3	1
57	1	2	0.139882	3	0	0.183566	1
58	1	2	0.346503	3	0	0.0714286	1
59	1	2	0.101323	3	0	0.1625	1
60	1	2	0.281498	3	2	0.777778	1
61	1	2	0.235851	3	1	0.6875	1
62	1	2	0.240211	3	0	0.219298	1
63	1	2	0.182641	3	6	0.177778	1
64	1	2	0.209844	3	2	0.292857	1
65	1	2	0.258225	3	1	0.0681818	1
66	0	2	0.486775	3	2	0.125	0
67	1	2	0.145154	3	0	0.1875	1
68	1	2	0.310814	3	0	0.260989	1
69	1	2	0.26745	3	1	0.233333	1
70	1	2	0.249311	3	2	0.625	1
71	1	2	0.269752	3	1	0.257576	1
72	1	2	0.303544	3	2	0.209524	1
73	1	2	0.163424	3	2	0.375	1
1	1	3	0.64336	2	0	0.225	1
2	0	3	0.289428	2	6	0	0
3	0	3	0.222222	2	3	0	0
4	1	3	0.555556	2	2	0.314145	1
5	1	3	0.549946	2	4	0.266667	1
6	1	3	0.621249	2	1	0.383523	1
7	0	3	0.444308	2	2	0	0
8	1	3	0.564377	2	1	0.292308	1
9	1	3	0.454559	2	2	0.238038	1
10	1	3	0.514595	2	2	0.232143	1
11	1	3	0.64336	2	0	0.422222	1
12	1	3	0.581129	2	5	0.403846	1
13	1	3	0.318917	2	2	0.0833333	1
14	1	3	0.57305	2	0	0.431818	1
15	0	3	0.364292	2	0	0	0
16	1	3	0.52667	2	1	0.348485	1
17	1	3	0.595668	2	0	0.45	1
18	1	3	0.518996	2	2	0.278409	1
19	1	3	0.539615	2	0	0.261364	1
20	1	3	0.536825	2	0	0.339286	1
21	1	3	0.44148	2	3	0.357143	1
22	1	3	0.596236	2	4	0.236111	1
23	1	3	0.389755	2	0	0.3375	1
24	1	3	0.493386	2	0	0.395	1
25	1	3	0.625603	2	2	0.333333	1
26	1	3	0.549946	2	2	0.520833	1
27	1	3	0.581129	2	3	0.25	1
28	1	3	0.607193	2	4	0.252874	1
29	1	3	0.569672	2	0	0.261111	1
30	1	3	0.564377	2	1	0.267857	1
31	1	3	0.497724	2	1	0.328571	1
32	1	3	0.473356	2	1	0.233766	1
33	1	3	0.506948	2	6	0.309524	1
34	1	3	0.386558	2	2	0.291667	1
35	1	3	0.590978	2	0	0.316667	1
36	1	3	0.332516	2	2	0.464286	1
37	1	3	0.528107	2	1	0.369318	1
38	0	3	0.614411	2	0	0	0
39	1	3	0.450888	2	3	0.324561	1
40	1	3	0.625603	2	0	0.380952	1
41	1	3	0.285714	2	3	0.162698	1
42	1	3	0.616531	2	1	0.431818	1
43	1	3	0.685422	2	0	0.425	1
44	1	3	0.650685	2	1	0.352273	1
45	1	3	0.493386	2	0	0.366667	1
46	1	3	0.37274	2	2	0.339286	1
47	1	3	0.642633	2	5	0.35	1
48	1	3	0.544325	2	2	0.366667	1
49	1	3	0.477913	2	6	0.35	1
50	1	3	0.459958	2	2	0.333333	1
51	1	3	0.447744	2	1	0.173387	1
52	1	3	0.406689	2	1	0	1
53	1	3	0.619665	2	1	0.325	1
54	1	3	0.493386	2	0	0.203947	1
55	1	3	0.547216	2	6	0.309524	1
56	1	3	0.675817	2	0	0.2	1
57	1	3	0.689959	2	5	0.274476	1
58	1	3	0.333162	2	1	0.178571	1
59	1	3	0.64336	2	0	0.35625	1
60	1	3	0.543566	2	3	0.277778	1
61	1	3	0.568434	2	6	0.315972	1
62	1	3	0.549946	2	4	0.24269	1
63	1	3	0.423872	2	0	0.3	1
64	1	3	0.549946	2	0	0.292857	1
65	1	3	0.650685	2	1	0.30303	1
66	0	3	0.371479	2	2	0.333333	0
67	1	3	0.66464	2	5	0.232143	1
68	1	3	0.493386	2	0	0.222527	1
69	1	3	0.616531	2	1	0.141667	1
70	1	3	0.593634	2	0	0.520833	1
71	1	3	0.585172	2	0	0.393939	1
72	1	3	0.559132	2	2	0.27619	1
73	1	3	0.539615	2	2	0.475	1
