# Supplementary material for: Subjective Importance of a Common Feature Decides Its Consideration in Multi-attribute Decision-making
Source: Front Psychol. 2021 Jan 14;11:583999. doi: 10.3389/fpsyg.2020.583999 (PMC7841338; doi:10.3389/fpsyg.2020.583999)
Supplement: Supplementary file 3 [file Data_Sheet_3.XLSX]

## Sheet: Exp2
id	Gender	Environmental_Imporvement	Mouselab_data	Times_of_Wrong_Answers	Check_of_E	Check_of_E_Indicator	High_T	Low_T	Low_P	High_P	High_M	Low_M	dT	dP	dM	T_Avg	P_Avg	M_Avg	Relative_Importance_of_M	Relative_Importance_of_P	Relative_Importance_of_T	Information_Importance_M	Information_Importance_P	Information_Importance_T	Information_Importance_E	T_Low_Box_Open_Count	T_Low_Box_Open_Count_Total	T_High_Box_Open_Count	T_High_Box_Open_Count_Total	P_Low_Box_Open_Count	P_Low_Box_Open_Count_Total	P_High_Box_Open_Count	P_High_Box_Open_Count_Total	M_Low_Box_Open_Count	M_Low_Box_Open_Count_Total	M_High_Box_Open_Count	M_High_Box_Open_Count_Total	T_Low_Relative_Frequency	T_High_Relative_Frequency	P_Low_Relative_Frequency	P_High_Relative_Frequency	M_Low_Relative_Frequency	M_High_Relative_Frequency	Avg_T_Relative_Frequency	Avg_P_Relative_Frequency	Avg_M_Relative_Frequency
1	2	0	1	0	1	1	6	6	4	4	4	4	0	0	0	6	4	4	0.310814	0.493386	0.1958	7	10	3	6	2	10	4	10	2	9	3	13	2	8	7	23	0.2	0.4	0.222222	0.230769	0.25	0.304348	0.3	0.226496	0.277174
2	2	0	1	3	1	1	7	2	2	2	2	1	5	0	1	4.5	2	1.5	0.49908	0.39612	0.1048	7	10	3	7	0	7	1	5	3	7	2	5	2	5	3	7	0	0.2	0.428571	0.4	0.4	0.428571	0.1	0.414286	0.414286
3	1	0	1	0	1	1	7	9	8	7	5	7	2	1	2	8	7.5	6	0.115647	0.351172	0.533182	6	8	8	5	3	15	2	8	6	22	3	11	2	14	2	11	0.2	0.25	0.272727	0.272727	0.142857	0.181818	0.225	0.272727	0.162338
4	2	0	1	1	1	1	2	3	2	3	5	2	1	1	3	2.5	2.5	3.5	0.625669	0.242618	0.131713	1	10	1	7	1	4	1	5	1	5	2	6	2	5	2	6	0.25	0.2	0.2	0.333333	0.4	0.333333	0.225	0.266667	0.366667
5	2	0	1	0	1	1	4	4	4	4	4	4	0	0	0	4	4	4	0.493386	0.310814	0.1958	6	9	5	7	2	10	0	2	0	2	4	11	2	4	3	9	0.2	0	0	0.363636	0.5	0.333333	0.1	0.181818	0.416667
6	1	0	1	0	3	1	5	5	1	1	1	5	0	0	4	5	1	3	0.48064	0.405388	0.113972	8	8	8	5	2	10	3	23	2	9	10	25	9	23	5	17	0.2	0.130435	0.222222	0.4	0.391304	0.294118	0.165217	0.311111	0.342711
7	2	0	1	0	1	1	7	8	4	2	3	3	1	2	0	7.5	3	3	0.262377	0.604835	0.132788	10	8	9	8	2	12	4	15	3	11	4	16	4	19	3	13	0.166667	0.266667	0.272727	0.25	0.210526	0.230769	0.216667	0.261364	0.220648
8	1	0	1	0	3	0	8	8	2	2	1	2	0	0	1	8	2	1.5	0.249856	0.654807	0.0953377	8	11	1	9	2	10	2	9	2	11	2	9	2	8	2	10	0.2	0.222222	0.181818	0.222222	0.25	0.2	0.211111	0.20202	0.225
9	2	0	1	0	1	1	7	8	4	5	3	2	1	1	1	7.5	4.5	2.5	0.20744	0.634254	0.158306	6	9	7	10	3	8	6	14	2	6	2	6	2	6	3	9	0.375	0.428571	0.333333	0.333333	0.333333	0.333333	0.401786	0.333333	0.333333
10	1	0	1	1	1	1	7	8	3	2	2	2	1	1	0	7.5	2.5	2	0.261434	0.630093	0.108472	7	9	7	9	2	7	3	8	4	12	4	10	1	5	3	8	0.285714	0.375	0.333333	0.4	0.2	0.375	0.330357	0.366667	0.2875
11	1	0	0	0	1	1	4	4	4	4	4	4	0	0	0	4	4	4	0.493386	0.310814	0.1958	5	5	4	8	0	#NULL!	0	#NULL!	0	#NULL!	0	#NULL!	0	#NULL!	0	#NULL!	#NULL!	#NULL!	#NULL!	#NULL!	#NULL!	#NULL!	#NULL!	#NULL!	#NULL!
12	2	0	1	0	1	1	7	7	3	5	3	3	0	2	0	7	4	3	0.249311	0.593634	0.157056	7	11	4	5	2	6	2	9	2	8	4	13	3	8	2	7	0.333333	0.222222	0.25	0.307692	0.375	0.285714	0.277778	0.278846	0.330357
13	2	0	1	0	1	1	7	7	7	7	3	7	0	0	4	7	7	5	0.142857	0.428571	0.428571	8	10	10	6	2	12	2	10	5	18	4	11	2	12	2	20	0.166667	0.2	0.277778	0.363636	0.166667	0.1	0.183333	0.320707	0.133333
14	1	0	1	0	1	1	5	6	4	3	4	4	1	1	0	5.5	3.5	4	0.369047	0.448924	0.18203	8	9	9	4	2	7	2	14	3	12	1	8	2	4	3	8	0.285714	0.142857	0.25	0.125	0.5	0.375	0.214286	0.1875	0.4375
15	1	0	1	0	1	1	5	6	5	2	3	2	1	3	1	5.5	3.5	2.5	0.347802	0.509841	0.142357	7	10	4	3	2	9	2	8	10	24	11	27	3	13	2	7	0.222222	0.25	0.416667	0.407407	0.230769	0.285714	0.236111	0.412037	0.258242
16	1	0	0	1	1	1	6	6	6	6	6	6	0	0	0	6	6	6	0.1958	0.310814	0.493386	8	8	11	7	0	#NULL!	0	#NULL!	0	#NULL!	0	#NULL!	0	#NULL!	0	#NULL!	#NULL!	#NULL!	#NULL!	#NULL!	#NULL!	#NULL!	#NULL!	#NULL!	#NULL!
17	1	0	1	0	1	1	6	7	6	2	4	4	1	4	0	6.5	4	4	0.284041	0.523208	0.192751	9	11	8	10	2	8	0	6	6	13	1	3	2	6	2	10	0.25	0	0.461538	0.333333	0.333333	0.2	0.125	0.397436	0.266667
18	1	0	1	0	1	1	4	4	2	2	2	2	0	0	0	4	2	2	0.546931	0.344545	0.108525	10	9	1	1	2	18	1	10	3	15	2	10	4	15	2	11	0.111111	0.1	0.2	0.2	0.266667	0.181818	0.105556	0.2	0.224242
19	2	0	1	0	1	1	7	6	4	2	3	3	1	2	0	6.5	3	3	0.303544	0.559132	0.137324	6	11	5	10	3	11	3	14	7	18	4	10	3	9	5	15	0.272727	0.214286	0.388889	0.4	0.333333	0.333333	0.243506	0.394444	0.333333
20	2	0	1	1	1	1	7	8	7	5	4	3	1	2	1	7.5	6	3.5	0.148861	0.58679	0.264349	6	10	5	10	4	15	2	11	6	11	7	12	2	9	2	9	0.266667	0.181818	0.545455	0.583333	0.222222	0.222222	0.224242	0.564394	0.222222
21	1	0	1	0	1	1	7	8	7	5	4	3	1	2	1	7.5	6	3.5	0.148861	0.58679	0.264349	6	10	5	10	2	10	1	9	4	9	5	9	2	7	2	9	0.2	0.111111	0.444444	0.555556	0.285714	0.222222	0.155556	0.5	0.253968
22	1	0	1	3	3	1	7	8	7	5	4	3	1	2	1	7.5	6	3.5	0.148861	0.58679	0.264349	6	10	5	10	2	4	2	8	2	6	2	8	4	8	3	8	0.5	0.25	0.333333	0.25	0.5	0.375	0.375	0.291667	0.4375
23	2	0	1	3	3	1	7	8	4	8	3	2	1	4	1	7.5	6	2.5	0.142916	0.630219	0.226865	9	10	5	9	3	17	7	27	3	15	4	16	4	12	5	18	0.176471	0.259259	0.2	0.25	0.333333	0.277778	0.217865	0.225	0.305556
24	2	0	1	0	3	0	9	9	3	2	5	4	0	1	1	9	2.5	4.5	0.259567	0.572231	0.168202	9	11	5	7	3	9	4	14	2	13	2	19	3	8	11	24	0.333333	0.285714	0.153846	0.105263	0.375	0.458333	0.309524	0.129555	0.416667
25	1	0	1	0	3	1	9	9	7	9	3	4	0	2	1	9	8	3.5	0.0954708	0.601428	0.303101	5	5	5	5	3	11	3	10	7	16	2	9	2	8	4	15	0.272727	0.3	0.4375	0.222222	0.25	0.266667	0.286364	0.329861	0.258333
26	1	0	1	0	3	1	6	7	4	7	4	4	1	3	0	6.5	5.5	4	0.197309	0.524179	0.278512	3	9	6	8	4	18	3	7	3	14	3	11	3	13	3	11	0.222222	0.428571	0.214286	0.272727	0.230769	0.272727	0.325397	0.243506	0.251748
27	1	0	1	0	3	1	8	8	2	2	2	7	0	0	5	8	2	4.5	0.296961	0.539615	0.163424	4	10	7	10	4	20	2	10	2	15	3	14	2	13	3	11	0.2	0.2	0.133333	0.214286	0.153846	0.272727	0.2	0.17381	0.213287
28	1	0	1	0	3	1	7	6	5	4	3	3	1	1	0	6.5	4.5	3	0.24759	0.574605	0.177805	8	10	8	6	6	27	6	17	7	21	6	27	8	15	5	19	0.222222	0.352941	0.333333	0.222222	0.533333	0.263158	0.287582	0.277778	0.398246
29	1	0	1	0	3	0	4	4	6	4	7	6	0	2	1	4	5	6.5	0.393488	0.182641	0.423872	9	3	8	7	7	20	4	14	3	10	5	16	4	19	2	7	0.35	0.285714	0.3	0.3125	0.210526	0.285714	0.317857	0.30625	0.24812
30	2	0	1	2	3	1	4	7	4	4	3	3	3	0	0	5.5	4	3	0.333333	0.5	0.166667	8	8	7	4	2	4	2	8	2	8	8	19	2	6	2	9	0.5	0.25	0.25	0.421053	0.333333	0.222222	0.375	0.335526	0.277778
31	1	0	1	0	3	1	9	9	1	1	1	1	0	0	0	9	1	1	0.234411	0.685422	0.0801674	11	11	11	1	2	10	3	12	4	11	4	11	2	6	2	7	0.2	0.25	0.363636	0.363636	0.333333	0.285714	0.225	0.363636	0.309524
32	2	0	1	0	3	1	7	7	3	2	1	4	0	1	3	7	2.5	2.5	0.286356	0.595645	0.117999	6	11	6	8	4	22	3	13	14	32	2	9	5	21	4	18	0.181818	0.230769	0.4375	0.222222	0.238095	0.222222	0.206294	0.329861	0.230159
33	1	0	0	4	3	1	9	1	9	1	1	9	8	8	8	5	5	5	0.333333	0.333333	0.333333	11	11	5	9	0	1	0	3	2	6	0	#NULL!	0	#NULL!	0	#NULL!	0	0	0.333333	#NULL!	#NULL!	#NULL!	#NULL!	0.333333	#NULL!
34	2	0	1	0	3	1	7	6	3	2	3	1	1	1	2	6.5	2.5	2	0.303329	0.584168	0.112502	8	11	3	9	2	6	2	7	2	8	2	6	2	6	2	6	0.333333	0.285714	0.25	0.333333	0.333333	0.333333	0.309524	0.291667	0.333333
35	2	0	1	0	2	0	4	4	6	4	7	6	0	2	1	4	5	6.5	0.393488	0.182641	0.423872	6	8	3	8	2	14	2	13	7	12	7	12	2	11	2	12	0.142857	0.153846	0.583333	0.583333	0.181818	0.166667	0.148352	0.583333	0.174242
36	1	0	1	0	3	1	7	6	4	2	3	3	1	2	0	6.5	3	3	0.303544	0.559132	0.137324	6	11	5	10	1	9	3	12	5	10	6	13	2	9	4	15	0.111111	0.25	0.5	0.461538	0.222222	0.266667	0.180556	0.480769	0.244444
37	1	0	1	0	3	1	5	6	5	2	3	2	1	3	1	5.5	3.5	2.5	0.347802	0.509841	0.142357	7	10	4	9	2	11	2	11	5	9	6	15	2	8	2	9	0.181818	0.181818	0.555556	0.4	0.25	0.222222	0.181818	0.477778	0.236111
38	2	0	1	0	3	1	9	7	7	5	1	1	2	2	0	8	6	1	0.126543	0.686981	0.186475	3	11	9	6	3	8	2	8	6	17	7	18	5	17	3	10	0.375	0.25	0.352941	0.388889	0.294118	0.3	0.3125	0.370915	0.297059
39	2	0	1	0	3	1	9	7	7	5	1	1	2	2	0	8	6	1	0.126543	0.686981	0.186475	3	11	9	6	2	7	2	12	7	12	8	15	4	18	2	11	0.285714	0.166667	0.583333	0.533333	0.222222	0.181818	0.22619	0.558333	0.20202
40	1	1	1	0	1	1	7	3	5	1	1	1	4	4	0	5	3	1	0.405388	0.48064	0.113972	9	11	1	9	1	12	4	12	6	14	2	8	4	9	5	16	0.0833333	0.333333	0.428571	0.25	0.444444	0.3125	0.208333	0.339286	0.378472
41	1	1	1	1	1	1	1	7	2	1	1	3	6	1	2	4	1.5	2	0.558925	0.338545	0.10253	8	7	3	3	5	13	0	5	3	8	14	34	4	10	4	10	0.384615	0	0.375	0.411765	0.4	0.4	0.192308	0.393382	0.4
42	1	1	1	0	1	1	7	2	2	1	1	2	5	1	1	4.5	1.5	1.5	0.510915	0.389901	0.0991835	4	10	4	10	4	19	4	14	3	11	5	15	2	10	2	15	0.210526	0.285714	0.272727	0.333333	0.2	0.133333	0.24812	0.30303	0.166667
43	1	1	1	0	1	1	8	7	3	3	2	2	1	0	0	7.5	3	2	0.250185	0.634775	0.11504	6	11	5	11	2	10	1	5	2	7	2	5	3	7	2	4	0.2	0.2	0.285714	0.4	0.428571	0.5	0.2	0.342857	0.464286
44	2	1	1	0	1	1	8	8	8	2	2	2	0	6	0	8	5	2	0.166667	0.666667	0.166667	8	11	2	9	0	6	3	11	3	8	4	10	3	9	2	5	0	0.272727	0.375	0.4	0.333333	0.4	0.136364	0.3875	0.366667
45	1	1	1	0	1	1	8	6	4	3	3	2	2	1	1	7	3.5	2.5	0.260236	0.605562	0.134202	5	10	4	10	3	11	1	6	2	9	2	7	2	7	2	9	0.272727	0.166667	0.222222	0.285714	0.285714	0.222222	0.219697	0.253968	0.253968
46	1	1	1	0	1	1	8	7	5	1	2	1	1	4	1	7.5	3	1.5	0.245042	0.646621	0.108337	9	9	3	9	5	17	3	11	4	10	11	34	4	10	8	17	0.294118	0.272727	0.4	0.323529	0.4	0.470588	0.283422	0.361765	0.435294
47	2	1	1	0	1	1	7	7	2	1	2	2	0	1	0	7	1.5	2	0.3	0.6	0.1	10	10	3	6	7	22	5	17	6	14	7	15	6	12	9	19	0.318182	0.294118	0.428571	0.466667	0.5	0.473684	0.30615	0.447619	0.486842
48	2	1	1	12	1	0	2	1	2	1	1	1	1	1	0	1.5	1.5	1	0.662273	0.25166	0.0860666	11	9	1	10	3	7	2	4	3	7	2	5	2	9	2	6	0.428571	0.5	0.428571	0.4	0.222222	0.333333	0.464286	0.414286	0.277778
49	1	1	1	2	1	1	7	7	8	2	2	1	0	6	1	7	5	1.5	0.188405	0.647009	0.164587	9	11	7	10	2	6	2	8	2	9	1	3	3	7	0	2	0.333333	0.25	0.222222	0.333333	0.428571	0	0.291667	0.277778	0.214286
50	1	1	1	6	1	1	7	8	2	3	2	2	1	1	0	7.5	2.5	2	0.261434	0.630093	0.108472	9	9	8	4	2	7	5	17	4	12	3	18	2	9	2	6	0.285714	0.294118	0.333333	0.166667	0.222222	0.333333	0.289916	0.25	0.277778
51	1	1	1	0	1	1	5	6	5	6	3	2	1	1	1	5.5	5.5	2.5	0.234445	0.533935	0.23162	7	10	7	10	2	12	2	11	6	12	5	9	3	10	2	9	0.166667	0.181818	0.5	0.555556	0.3	0.222222	0.174242	0.527778	0.261111
52	1	1	1	0	1	1	8	8	5	5	2	2	0	0	0	8	5	2	0.166667	0.666667	0.166667	4	11	5	11	3	15	3	13	5	10	5	10	2	7	2	7	0.2	0.230769	0.5	0.5	0.285714	0.285714	0.215385	0.5	0.285714
53	1	1	1	1	3	1	7	7	7	7	3	2	0	0	1	7	7	2.5	0.132788	0.604835	0.262377	5	8	7	9	1	6	1	4	3	9	3	8	0	7	2	6	0.166667	0.25	0.333333	0.375	0	0.333333	0.208333	0.354167	0.166667
54	2	1	1	0	1	0	8	7	4	7	1	2	1	3	1	7.5	5.5	1.5	0.1524	0.663946	0.183653	5	10	6	11	2	11	8	25	3	23	3	14	3	15	3	20	0.181818	0.32	0.130435	0.214286	0.2	0.15	0.250909	0.17236	0.175
55	2	1	1	0	3	1	7	8	9	1	3	1	1	8	2	7.5	5	2	0.17807	0.651612	0.170318	9	11	3	10	5	37	5	23	6	13	6	14	2	14	7	22	0.135135	0.217391	0.461538	0.428571	0.142857	0.318182	0.176263	0.445055	0.230519
56	1	1	1	0	1	0	9	9	9	3	1	3	0	6	2	9	6	2	0.11685	0.68334	0.19981	3	9	6	11	2	6	0	6	2	12	3	11	3	10	2	7	0.333333	0	0.166667	0.272727	0.3	0.285714	0.166667	0.219697	0.292857
57	1	1	1	1	3	1	5	6	5	6	3	2	1	1	1	5.5	5.5	2.5	0.234445	0.533935	0.23162	7	10	7	10	3	14	3	9	7	18	3	5	3	12	2	9	0.214286	0.333333	0.388889	0.6	0.25	0.222222	0.27381	0.494444	0.236111
58	2	1	1	0	3	1	8	8	2	2	2	2	0	0	0	8	2	2	0.255317	0.64336	0.101323	9	11	4	11	1	5	0	3	6	25	7	23	3	6	6	12	0.2	0	0.24	0.304348	0.5	0.5	0.1	0.272174	0.5
59	2	1	1	0	3	1	8	8	5	5	2	2	0	0	0	8	5	2	0.166667	0.666667	0.166667	4	11	5	11	3	11	3	12	5	10	3	9	5	16	7	20	0.272727	0.25	0.5	0.333333	0.3125	0.35	0.261364	0.416667	0.33125
60	1	1	1	1	3	1	7	7	8	2	3	3	0	6	0	7	5	3	0.2	0.6	0.2	6	9	6	9	2	16	0	12	2	8	4	13	2	9	2	6	0.125	0	0.25	0.307692	0.222222	0.333333	0.0625	0.278846	0.277778
61	1	1	1	0	3	1	7	7	5	4	3	2	0	1	1	7	4.5	2.5	0.223023	0.615303	0.161674	4	10	8	10	5	15	3	10	4	12	5	19	3	10	3	10	0.333333	0.3	0.333333	0.263158	0.3	0.3	0.316667	0.298246	0.3
62	1	1	1	0	3	1	9	8	7	9	3	1	1	2	2	8.5	8	2	0.0953377	0.654807	0.249856	7	11	8	11	2	9	3	11	3	8	5	12	3	8	3	8	0.222222	0.272727	0.375	0.416667	0.375	0.375	0.247475	0.395833	0.375
63	1	1	1	1	3	1	7	7	7	3	1	1	0	4	0	7	5	1	0.185174	0.658644	0.156182	9	11	7	3	2	8	0	6	6	12	3	11	5	15	3	7	0.25	0	0.5	0.272727	0.333333	0.428571	0.125	0.386364	0.380952
64	1	1	1	0	1	0	9	9	5	5	1	1	0	0	0	9	5	1	0.142857	0.714286	0.142857	11	11	11	11	2	9	3	11	4	16	7	23	6	13	3	8	0.222222	0.272727	0.25	0.304348	0.461538	0.375	0.247475	0.277174	0.418269
65	2	1	1	0	3	1	7	7	7	4	3	2	0	3	1	7	5.5	2.5	0.17065	0.616936	0.212415	5	10	3	9	2	10	2	8	9	16	6	11	2	8	2	6	0.2	0.25	0.5625	0.545455	0.25	0.333333	0.225	0.553977	0.291667
66	1	1	1	0	3	1	7	8	3	2	2	2	1	1	0	7.5	2.5	2	0.261434	0.630093	0.108472	7	9	7	9	2	9	2	11	7	13	9	16	4	15	2	10	0.222222	0.181818	0.538462	0.5625	0.266667	0.2	0.20202	0.550481	0.233333
67	1	1	1	0	1	0	2	1	2	1	1	1	1	1	0	1.5	1.5	1	0.662273	0.25166	0.0860666	7	10	1	10	2	12	2	10	5	9	5	10	2	9	2	8	0.166667	0.2	0.555556	0.5	0.222222	0.25	0.183333	0.527778	0.236111
68	1	1	1	0	3	1	9	9	9	3	1	3	0	6	2	9	6	2	0.11685	0.68334	0.19981	3	9	6	11	1	10	2	10	5	10	5	11	4	12	2	8	0.1	0.2	0.5	0.454545	0.333333	0.25	0.15	0.477273	0.291667
69	1	1	1	0	3	1	8	9	3	8	1	1	1	5	0	8.5	5.5	1	0.13157	0.701973	0.166456	11	11	1	1	0	8	2	8	2	9	3	5	5	9	2	5	0	0.25	0.222222	0.6	0.555556	0.4	0.125	0.411111	0.477778
70	2	1	1	0	3	1	9	9	7	7	3	2	0	0	1	9	7	2.5	0.102611	0.657005	0.240385	7	7	7	7	12	28	1	7	11	38	8	23	8	26	3	7	0.428571	0.142857	0.289474	0.347826	0.307692	0.428571	0.285714	0.31865	0.368132
