# Supplementary material for: Subjective Importance of a Common Feature Decides Its Consideration in Multi-attribute Decision-making
Source: Front Psychol. 2021 Jan 14;11:583999. doi: 10.3389/fpsyg.2020.583999 (PMC7841338; doi:10.3389/fpsyg.2020.583999)
Supplement: Supplementary file 4 [file Data_Sheet_4.XLSX]

## Sheet: Exp2_GEE
id	MLabData	Times_of_Wrong_Answers	Check_of_E	Check_of_E_Indicator	Is_excluded	Env_Imp	CF_GSI	CF_ISI	CF_Pos	Abs_Diff	CF_Freq	filter_$
1	1	0	1	1	0	0	1	0.1958	1	0	0.3	1
2	1	3	1	1	0	0	1	0.1048	1	5	0.1	1
3	1	0	1	1	0	0	1	0.533182	1	2	0.225	1
4	1	1	1	1	0	0	1	0.131713	1	1	0.225	1
5	1	0	1	1	0	0	1	0.1958	1	0	0.1	1
6	1	0	3	1	0	0	1	0.113972	1	0	0.165217	1
7	1	0	1	1	0	0	1	0.132788	1	1	0.216667	1
8	1	0	3	0	1	0	1	0.0953377	1	0	0.211111	0
9	1	0	1	1	0	0	1	0.158306	1	1	0.401786	1
10	1	1	1	1	0	0	1	0.108472	1	1	0.330357	1
11	0	0	1	1	1	0	1	0.1958	1	0	#NULL!	0
12	1	0	1	1	0	0	1	0.157056	1	0	0.277778	1
13	1	0	1	1	0	0	1	0.428571	1	0	0.183333	1
14	1	0	1	1	0	0	1	0.18203	1	1	0.214286	1
15	1	0	1	1	0	0	1	0.142357	1	1	0.236111	1
16	0	1	1	1	1	0	1	0.493386	1	0	#NULL!	0
17	1	0	1	1	0	0	1	0.192751	1	1	0.125	1
18	1	0	1	1	0	0	1	0.108525	1	0	0.105556	1
19	1	0	1	1	0	0	1	0.137324	1	1	0.243506	1
20	1	1	1	1	0	0	1	0.264349	1	1	0.224242	1
21	1	0	1	1	0	0	1	0.264349	1	1	0.155556	1
22	1	3	3	1	0	0	1	0.264349	1	1	0.375	1
23	1	3	3	1	0	0	1	0.226865	1	1	0.217865	1
24	1	0	3	0	1	0	1	0.168202	1	0	0.309524	0
25	1	0	3	1	0	0	1	0.303101	1	0	0.286364	1
26	1	0	3	1	0	0	1	0.278512	1	1	0.325397	1
27	1	0	3	1	0	0	1	0.163424	1	0	0.2	1
28	1	0	3	1	0	0	1	0.177805	1	1	0.287582	1
29	1	0	3	0	1	0	1	0.423872	1	0	0.317857	0
30	1	2	3	1	0	0	1	0.166667	1	3	0.375	1
31	1	0	3	1	0	0	1	0.0801674	1	0	0.225	1
32	1	0	3	1	0	0	1	0.117999	1	0	0.206294	1
33	0	4	3	1	1	0	1	0.333333	1	8	#NULL!	0
34	1	0	3	1	0	0	1	0.112502	1	1	0.309524	1
35	1	0	2	0	1	0	1	0.423872	1	0	0.148352	0
36	1	0	3	1	0	0	1	0.137324	1	1	0.180556	1
37	1	0	3	1	0	0	1	0.142357	1	1	0.181818	1
38	1	0	3	1	0	0	1	0.186475	1	2	0.3125	1
39	1	0	3	1	0	0	1	0.186475	1	2	0.22619	1
40	1	0	1	1	0	1	1	0.113972	1	4	0.208333	1
41	1	1	1	1	0	1	1	0.10253	1	6	0.192308	1
42	1	0	1	1	0	1	1	0.0991835	1	5	0.24812	1
43	1	0	1	1	0	1	1	0.11504	1	1	0.2	1
44	1	0	1	1	0	1	1	0.166667	1	0	0.136364	1
45	1	0	1	1	0	1	1	0.134202	1	2	0.219697	1
46	1	0	1	1	0	1	1	0.108337	1	1	0.283422	1
47	1	0	1	1	0	1	1	0.1	1	0	0.30615	1
48	1	12	1	0	1	1	1	0.0860666	1	1	0.464286	0
49	1	2	1	1	0	1	1	0.164587	1	0	0.291667	1
50	1	6	1	1	0	1	1	0.108472	1	1	0.289916	1
51	1	0	1	1	0	1	1	0.23162	1	1	0.174242	1
52	1	0	1	1	0	1	1	0.166667	1	0	0.215385	1
53	1	1	3	1	0	1	1	0.262377	1	0	0.208333	1
54	1	0	1	0	1	1	1	0.183653	1	1	0.250909	0
55	1	0	3	1	0	1	1	0.170318	1	1	0.176263	1
56	1	0	1	0	1	1	1	0.19981	1	0	0.166667	0
57	1	1	3	1	0	1	1	0.23162	1	1	0.27381	1
58	1	0	3	1	0	1	1	0.101323	1	0	0.1	1
59	1	0	3	1	0	1	1	0.166667	1	0	0.261364	1
60	1	1	3	1	0	1	1	0.2	1	0	0.0625	1
61	1	0	3	1	0	1	1	0.161674	1	0	0.316667	1
62	1	0	3	1	0	1	1	0.249856	1	1	0.247475	1
63	1	1	3	1	0	1	1	0.156182	1	0	0.125	1
64	1	0	1	0	1	1	1	0.142857	1	0	0.247475	0
65	1	0	3	1	0	1	1	0.212415	1	0	0.225	1
66	1	0	3	1	0	1	1	0.108472	1	1	0.20202	1
67	1	0	1	0	1	1	1	0.0860666	1	1	0.183333	0
68	1	0	3	1	0	1	1	0.19981	1	0	0.15	1
69	1	0	3	1	0	1	1	0.166456	1	1	0.125	1
70	1	0	3	1	0	1	1	0.240385	1	0	0.285714	1
1	1	0	1	1	0	0	2	0.310814	3	0	0.277174	1
2	1	3	1	1	0	0	2	0.49908	3	1	0.414286	1
3	1	0	1	1	0	0	2	0.115647	3	2	0.162338	1
4	1	1	1	1	0	0	2	0.625669	3	3	0.366667	1
5	1	0	1	1	0	0	2	0.493386	3	0	0.416667	1
6	1	0	1	1	0	0	2	0.48064	3	4	0.342711	1
7	1	0	1	1	0	0	2	0.262377	3	0	0.220648	1
8	1	0	3	0	1	0	2	0.249856	3	1	0.225	0
9	1	0	1	1	0	0	2	0.20744	3	1	0.333333	1
10	1	1	1	1	0	0	2	0.261434	3	0	0.2875	1
11	0	0	1	1	1	0	2	0.493386	3	0	#NULL!	0
12	1	0	1	1	0	0	2	0.249311	3	0	0.330357	1
13	1	0	1	1	0	0	2	0.142857	3	4	0.133333	1
14	1	0	1	1	0	0	2	0.369047	3	0	0.4375	1
15	1	0	1	1	0	0	2	0.347802	3	1	0.258242	1
16	0	1	1	1	1	0	2	0.1958	3	0	#NULL!	0
17	1	0	1	1	0	0	2	0.284041	3	0	0.266667	1
18	1	0	1	1	0	0	2	0.546931	3	0	0.224242	1
19	1	0	1	1	0	0	2	0.303544	3	0	0.333333	1
20	1	1	1	1	0	0	2	0.148861	3	1	0.222222	1
21	1	0	1	1	0	0	2	0.148861	3	1	0.253968	1
22	1	3	3	1	0	0	2	0.148861	3	1	0.4375	1
23	1	3	3	1	0	0	2	0.142916	3	1	0.305556	1
24	1	0	3	0	1	0	2	0.259567	3	1	0.416667	0
25	1	0	3	1	0	0	2	0.0954708	3	1	0.258333	1
26	1	0	3	1	0	0	2	0.197309	3	0	0.251748	1
27	1	0	3	1	0	0	2	0.296961	3	5	0.213287	1
28	1	0	3	1	0	0	2	0.24759	3	0	0.398246	1
29	1	0	3	0	1	0	2	0.393488	3	1	0.24812	0
30	1	2	3	1	0	0	2	0.333333	3	0	0.277778	1
31	1	0	3	1	0	0	2	0.234411	3	0	0.309524	1
32	1	0	3	1	0	0	2	0.286356	3	3	0.230159	1
33	0	4	3	1	1	0	2	0.333333	3	8	#NULL!	0
34	1	0	3	1	0	0	2	0.303329	3	2	0.333333	1
35	1	0	2	0	1	0	2	0.393488	3	1	0.174242	0
36	1	0	3	1	0	0	2	0.303544	3	0	0.244444	1
37	1	0	3	1	0	0	2	0.347802	3	1	0.236111	1
38	1	0	3	1	0	0	2	0.126543	3	0	0.297059	1
39	1	0	3	1	0	0	2	0.126543	3	0	0.20202	1
40	1	0	1	1	0	1	2	0.405388	3	0	0.378472	1
41	1	1	1	1	0	1	2	0.558925	3	2	0.4	1
42	1	0	1	1	0	1	2	0.510915	3	1	0.166667	1
43	1	0	1	1	0	1	2	0.250185	3	0	0.464286	1
44	1	0	1	1	0	1	2	0.166667	3	0	0.366667	1
45	1	0	1	1	0	1	2	0.260236	3	1	0.253968	1
46	1	0	1	1	0	1	2	0.245042	3	1	0.435294	1
47	1	0	1	1	0	1	2	0.3	3	0	0.486842	1
48	1	12	1	0	1	1	2	0.662273	3	0	0.277778	0
49	1	2	1	1	0	1	2	0.188405	3	1	0.214286	1
50	1	6	1	1	0	1	2	0.261434	3	0	0.277778	1
51	1	0	1	1	0	1	2	0.234445	3	1	0.261111	1
52	1	0	1	1	0	1	2	0.166667	3	0	0.285714	1
53	1	1	3	1	0	1	2	0.132788	3	1	0.166667	1
54	1	0	1	0	1	1	2	0.1524	3	1	0.175	0
55	1	0	3	1	0	1	2	0.17807	3	2	0.230519	1
56	1	0	1	0	1	1	2	0.11685	3	2	0.292857	0
57	1	1	3	1	0	1	2	0.234445	3	1	0.236111	1
58	1	0	3	1	0	1	2	0.255317	3	0	0.5	1
59	1	0	3	1	0	1	2	0.166667	3	0	0.33125	1
60	1	1	3	1	0	1	2	0.2	3	0	0.277778	1
61	1	0	3	1	0	1	2	0.223023	3	1	0.3	1
62	1	0	3	1	0	1	2	0.0953377	3	2	0.375	1
63	1	1	3	1	0	1	2	0.185174	3	0	0.380952	1
64	1	0	1	0	1	1	2	0.142857	3	0	0.418269	0
65	1	0	3	1	0	1	2	0.17065	3	1	0.291667	1
66	1	0	3	1	0	1	2	0.261434	3	0	0.233333	1
67	1	0	1	0	1	1	2	0.662273	3	0	0.236111	0
68	1	0	3	1	0	1	2	0.11685	3	2	0.291667	1
69	1	0	3	1	0	1	2	0.13157	3	0	0.477778	1
70	1	0	3	1	0	1	2	0.102611	3	1	0.368132	1
1	1	0	1	1	0	0	3	0.493386	2	0	0.226496	1
2	1	3	1	1	0	0	3	0.39612	2	0	0.414286	1
3	1	0	1	1	0	0	3	0.351172	2	1	0.272727	1
4	1	1	1	1	0	0	3	0.242618	2	1	0.266667	1
5	1	0	1	1	0	0	3	0.310814	2	0	0.181818	1
6	1	0	1	1	0	0	3	0.405388	2	0	0.311111	1
7	1	0	1	1	0	0	3	0.604835	2	2	0.261364	1
8	1	0	3	0	1	0	3	0.654807	2	0	0.20202	0
9	1	0	1	1	0	0	3	0.634254	2	1	0.333333	1
10	1	1	1	1	0	0	3	0.630093	2	1	0.366667	1
11	0	0	1	1	1	0	3	0.310814	2	0	#NULL!	0
12	1	0	1	1	0	0	3	0.593634	2	2	0.278846	1
13	1	0	1	1	0	0	3	0.428571	2	0	0.320707	1
14	1	0	1	1	0	0	3	0.448924	2	1	0.1875	1
15	1	0	1	1	0	0	3	0.509841	2	3	0.412037	1
16	0	1	1	1	1	0	3	0.310814	2	0	#NULL!	0
17	1	0	1	1	0	0	3	0.523208	2	4	0.397436	1
18	1	0	1	1	0	0	3	0.344545	2	0	0.2	1
19	1	0	1	1	0	0	3	0.559132	2	2	0.394444	1
20	1	1	1	1	0	0	3	0.58679	2	2	0.564394	1
21	1	0	1	1	0	0	3	0.58679	2	2	0.5	1
22	1	3	3	1	0	0	3	0.58679	2	2	0.291667	1
23	1	3	3	1	0	0	3	0.630219	2	4	0.225	1
24	1	0	3	0	1	0	3	0.572231	2	1	0.129555	0
25	1	0	3	1	0	0	3	0.601428	2	2	0.329861	1
26	1	0	3	1	0	0	3	0.524179	2	3	0.243506	1
27	1	0	3	1	0	0	3	0.539615	2	0	0.17381	1
28	1	0	3	1	0	0	3	0.574605	2	1	0.277778	1
29	1	0	3	0	1	0	3	0.182641	2	2	0.30625	0
30	1	2	3	1	0	0	3	0.5	2	0	0.335526	1
31	1	0	3	1	0	0	3	0.685422	2	0	0.363636	1
32	1	0	3	1	0	0	3	0.595645	2	1	0.329861	1
33	0	4	3	1	1	0	3	0.333333	2	8	0.333333	0
34	1	0	3	1	0	0	3	0.584168	2	1	0.291667	1
35	1	0	2	0	1	0	3	0.182641	2	2	0.583333	0
36	1	0	3	1	0	0	3	0.559132	2	2	0.480769	1
37	1	0	3	1	0	0	3	0.509841	2	3	0.477778	1
38	1	0	3	1	0	0	3	0.686981	2	2	0.370915	1
39	1	0	3	1	0	0	3	0.686981	2	2	0.558333	1
40	1	0	1	1	0	1	3	0.48064	2	4	0.339286	1
41	1	1	1	1	0	1	3	0.338545	2	1	0.393382	1
42	1	0	1	1	0	1	3	0.389901	2	1	0.30303	1
43	1	0	1	1	0	1	3	0.634775	2	0	0.342857	1
44	1	0	1	1	0	1	3	0.666667	2	6	0.3875	1
45	1	0	1	1	0	1	3	0.605562	2	1	0.253968	1
46	1	0	1	1	0	1	3	0.646621	2	4	0.361765	1
47	1	0	1	1	0	1	3	0.6	2	1	0.447619	1
48	1	12	1	0	1	1	3	0.25166	2	1	0.414286	0
49	1	2	1	1	0	1	3	0.647009	2	6	0.277778	1
50	1	6	1	1	0	1	3	0.630093	2	1	0.25	1
51	1	0	1	1	0	1	3	0.533935	2	1	0.527778	1
52	1	0	1	1	0	1	3	0.666667	2	0	0.5	1
53	1	1	3	1	0	1	3	0.604835	2	0	0.354167	1
54	1	0	1	0	1	1	3	0.663946	2	3	0.17236	0
55	1	0	3	1	0	1	3	0.651612	2	8	0.445055	1
56	1	0	1	0	1	1	3	0.68334	2	6	0.219697	0
57	1	1	3	1	0	1	3	0.533935	2	1	0.494444	1
58	1	0	3	1	0	1	3	0.64336	2	0	0.272174	1
59	1	0	3	1	0	1	3	0.666667	2	0	0.416667	1
60	1	1	3	1	0	1	3	0.6	2	6	0.278846	1
61	1	0	3	1	0	1	3	0.615303	2	1	0.298246	1
62	1	0	3	1	0	1	3	0.654807	2	2	0.395833	1
63	1	1	3	1	0	1	3	0.658644	2	4	0.386364	1
64	1	0	1	0	1	1	3	0.714286	2	0	0.277174	0
65	1	0	3	1	0	1	3	0.616936	2	3	0.553977	1
66	1	0	3	1	0	1	3	0.630093	2	1	0.550481	1
67	1	0	1	0	1	1	3	0.25166	2	1	0.527778	0
68	1	0	3	1	0	1	3	0.68334	2	6	0.477273	1
69	1	0	3	1	0	1	3	0.701973	2	5	0.411111	1
70	1	0	3	1	0	1	3	0.657005	2	0	0.31865	1
