# Supplementary material for: Subjective Importance of a Common Feature Decides Its Consideration in Multi-attribute Decision-making
Source: Front Psychol. 2021 Jan 14;11:583999. doi: 10.3389/fpsyg.2020.583999 (PMC7841338; doi:10.3389/fpsyg.2020.583999)
Supplement: Supplementary file 5 [file Data_Sheet_5.XLSX]

## Sheet: preExp
id	Gender	Importance_Rating_of_M	Importance_Rating_of_P	Importance_Rating_of_T	Importance_Rating_of_E
1	1	4	10	6	9
2	1	9	11	7	11
3	2	6	8	4	7
4	1	3	9	9	11
5	2	6	11	9	11
6	1	4	9	8	11
7	2	8	11	7	11
8	1	9	11	7	11
9	2	5	9	6	9
10	2	7	9	5	9
11	2	10	11	8	9
12	2	8	11	5	11
13	2	5	10	4	11
14	1	8	10	4	10
15	1	10	8	8	8
16	1	4	6	9	10
17	1	4	10	7	10
18	2	9	8	9	8
19	1	9	9	4	7
20	1	4	8	5	10
21	2	8	9	5	9
22	1	6	11	9	11
23	1	7	11	3	9
24	1	9	11	7	11
25	1	8	9	6	10
26	1	8	10	4	8
27	1	6	8	11	9
28	2	8	8	7	10
29	2	11	9	6	9
30	1	7	11	3	9
31	1	5	9	6	10
32	1	6	6	4	8
33	2	4	9	8	11
34	1	9	10	5	10
35	1	4	8	6	10
36	1	6	11	6	11
37	1	7	6	7	7
38	1	8	10	4	9
39	2	10	9	9	11
40	2	6	11	8	9
41	2	5	10	2	10
42	1	9	11	9	11
43	2	4	9	7	10
44	1	4	8	6	10
45	2	6	11	9	11
46	2	5	10	7	10
47	2	9	10	4	11
48	2	10	10	8	7
49	1	7	10	3	10
50	1	10	8	4	5
51	1	9	10	5	10
52	1	7	6	8	5
53	2	5	10	9	10
54	1	9	7	7	9
55	1	9	10	8	8
56	1	8	8	4	10
57	2	8	10	8	7
58	2	9	9	7	8
59	1	9	10	4	11
60	1	3	10	5	8
61	1	6	11	8	11
62	1	11	11	9	10
63	1	8	8	8	7
64	2	11	11	9	11
65	1	9	8	8	5
66	1	7	7	7	7
67	2	8	11	8	9
68	1	11	11	11	11
69	1	4	9	8	11
70	2	8	11	5	11
71	2	6	8	5	8
72	2	3	8	3	4
73	2	5	5	6	4
74	1	6	9	2	8
75	2	5	8	3	7
76	2	6	8	2	8
77	1	1	5	5	9
78	2	5	7	3	7
79	1	5	9	5	9
80	1	6	7	3	4
81	1	8	6	8	7
82	1	3	9	2	8
83	2	7	7	3	6
84	2	5	8	6	6
85	1	8	8	3	6
86	2	3	8	3	8
87	2	7	6	4	7
88	1	7	5	3	8
89	1	4	8	6	2
90	1	8	8	5	7
91	1	8	6	7	4
92	1	9	7	5	9
93	2	8	4	9	3
94	2	5	7	3	7
95	1	7	7	6	4
96	2	8	8	2	8
97	2	7	7	4	7
98	1	7	8	2	7
99	2	7	8	6	5
100	2	6	9	1	9
101	2	3	9	7	8
102	2	3	8	4	8
103	2	6	7	5	7
104	1	7	6	4	9
105	2	6	5	4	6
106	2	4	8	8	8
107	2	7	7	6	5
108	1	5	8	7	7
109	1	3	8	1	9
110	1	6	9	3	7
111	1	2	8	5	7
112	2	3	9	5	7
113	2	8	8	6	7
114	1	3	8	5	7
115	1	4	9	5	9
116	1	3	7	4	9
