# Supplementary material for: Subjective Importance of a Common Feature Decides Its Consideration in Multi-attribute Decision-making
Source: Front Psychol. 2021 Jan 14;11:583999. doi: 10.3389/fpsyg.2020.583999 (PMC7841338; doi:10.3389/fpsyg.2020.583999)
Supplement: Supplementary file 6 [file Table_1.XLSX]

## Sheet: Data Sheet 1(Study 1 Raw)
Variable Name	Description
id	id of participants
gender	gender of paticipants
Mouselab_data	is mouselab_data recorded (True:1,False:0)
T_Low	preference rating when Time Cost is common feature and at a low level
T_High	preference rating when Time Cost is common feature and at a high level
P_Low	preference rating when Success Rate is common feature and at a low level
P_High	preference rating when Success Rate is common feature and at a high level
M_Low	preference rating when Monetary Cost is common feature and at a low level
M_High	preference rating when Monetary Cost is common feature and at a high level
dT	absolute difference between T_Low and T_High
dP	absolute difference between P_Low and P_High
dM	absolute difference between M_Low and M_High
T_Avg	mean of T_Low and T_High
P_Avg	mean of P_Low and P_High
M_Avg	mean of M_Low and M_High
Relative_Importance_of_M	subjective importance of Monetary Cost
Relative_Importance_of_P	subjective importance of Success Rate
Relative_Importance_of_T	subjective importance of Time Cost
T_Low_Box_Open_Count	the count of information access on common features when Time Cost is common feature and at a low level
T_Low_Box_Open_Count_Total	the count of information access on all features when Time Cost is common feature and at a low level
T_High_Box_Open_Count	the count of information access on common features when Time Cost is common feature and at a high level
T_High_Box_Open_Count_Total	the count of information access on all features when Time Cost is common feature and at a high level
P_Low_Box_Open_Count	the count of information access on common features when Success Rate is common feature and at a low level
P_Low_Box_Open_Count_Total	the count of information access on all features when Success Rate is common feature and at a low level
P_High_Box_Open_Count	the count of information access on common features when Success Rate is common feature and at a high level
P_High_Box_Open_Count_Total	the count of information access on all features when Success Rate is common feature and at a high level
M_Low_Box_Open_Count	the count of information access on common features when Monetary Cost is common feature and at a low level
M_Low_Box_Open_Count_Total	the count of information access on all features when Monetary Cost is common feature and at a low level
M_High_Box_Open_Count	the count of information access on common features when Monetary Cost is common feature and at a high level
M_High_Box_Open_Count_Total	the count of information access on all features when Monetary Cost is common feature and at a high level
T_Low_Relative_Frequency	attention on common features when Time Cost is common feature and at a low level
T_High_Relative_Frequency	attention on common features when Time Cost is common feature and at a high level
P_Low_Relative_Frequency	attention on common features when Success Rate is common feature and at a low level
P_High_Relative_Frequency	attention on common features when Success Rate is common feature and at a high level
M_Low_Relative_Frequency	attention on common features when Monetary Cost is common feature and at a low level
M_High_Relative_Frequency	attention on common features when Monetary Cost is common feature and at a high level
Avg_T_Relative_Frequency	attention on common features when Time Cost is common feature
Avg_P_Relative_Frequency	attention on common features when Success Rate is common feature
Avg_M_Relative_Frequency	attention on common features when Monetary Cost is common feature
filter_$	filter variable for data exclusion (Selected:1,Not selected:0)

## Sheet: Data Sheet 2(Study 1 GEE)
Variable Name	Description
id	id of participants
MLabData	is mouselab_data recorded (True:1,False:0)
CF_GSI	general subjective importance of common features [Low SI Feature: TC (1); Medium SI Feature: MC (2); High SI Feature: SR(3))
CF_ISI	individual subjective importance of common features
CF_Pos	position of common features(Top: 1; Middle: 2; Bottom: 3)
Abs_Diff	impact on decision (i.e., absolute preference change due to the change of common features)
CF_Freq	attention on common features
filter_$	filter variable for data exclusion (Selected:1,Not selected:0)

## Sheet: Data Sheet 3(Study 2 Raw)
Variable Name	Description
id	id of participants
Gender	gender of paticipants
Environmental_Imporvement	level of environmental improvement (large: 1; small: 0)
Mouselab_data	is mouselab_data recorded (True:1,False:0)
Times_of_Wrong_Answers	time of incorrect answers in the first manipulation
Check_of_E	response in the second manipulation (small EO: 1; medium EO: 2; large EO: 3)
Check_of_E_Indicator	indicator for passing the second manipulation (Pass: 1; Not pass: 0)
High_T	preference rating when Time Cost is common feature and at a low level
Low_T	preference rating when Time Cost is common feature and at a high level
Low_P	preference rating when Success Rate is common feature and at a low level
High_P	preference rating when Success Rate is common feature and at a high level
High_M	preference rating when Monetary Cost is common feature and at a low level
Low_M	preference rating when Monetary Cost is common feature and at a high level
dT	absolute difference between T_Low and T_High
dP	absolute difference between P_Low and P_High
dM	absolute difference between M_Low and M_High
T_Avg	mean of T_Low and T_High
P_Avg	mean of P_Low and P_High
M_Avg	mean of M_Low and M_High
Relative_Importance_of_M	subjective importance of Monetary Cost
Relative_Importance_of_P	subjective importance of Success Rate
Relative_Importance_of_T	subjective importance of Time Cost
Information_Importance_M	ratings of how useful is this information (Did Not Analyse)
Information_Importance_P	ratings of how useful is this information (Did Not Analyse)
Information_Importance_T	ratings of how useful is this information (Did Not Analyse)
Information_Importance_E	ratings of how useful is this information (Did Not Analyse)
T_Low_Box_Open_Count	the count of information access on common features when Time Cost is common feature and at a low level
T_Low_Box_Open_Count_Total	the count of information access on all features when Time Cost is common feature and at a low level
T_High_Box_Open_Count	the count of information access on common features when Time Cost is common feature and at a high level
T_High_Box_Open_Count_Total	the count of information access on all features when Time Cost is common feature and at a high level
P_Low_Box_Open_Count	the count of information access on common features when Success Rate is common feature and at a low level
P_Low_Box_Open_Count_Total	the count of information access on all features when Success Rate is common feature and at a low level
P_High_Box_Open_Count	the count of information access on common features when Success Rate is common feature and at a high level
P_High_Box_Open_Count_Total	the count of information access on all features when Success Rate is common feature and at a high level
M_Low_Box_Open_Count	the count of information access on common features when Monetary Cost is common feature and at a low level
M_Low_Box_Open_Count_Total	the count of information access on all features when Monetary Cost is common feature and at a low level
M_High_Box_Open_Count	the count of information access on common features when Monetary Cost is common feature and at a high level
M_High_Box_Open_Count_Total	the count of information access on all features when Monetary Cost is common feature and at a high level
T_Low_Relative_Frequency	attention on common features when Time Cost is common feature and at a low level
T_High_Relative_Frequency	attention on common features when Time Cost is common feature and at a high level
P_Low_Relative_Frequency	attention on common features when Success Rate is common feature and at a low level
P_High_Relative_Frequency	attention on common features when Success Rate is common feature and at a high level
M_Low_Relative_Frequency	attention on common features when Monetary Cost is common feature and at a low level
M_High_Relative_Frequency	attention on common features when Monetary Cost is common feature and at a high level
Avg_T_Relative_Frequency	attention on common features when Time Cost is common feature
Avg_P_Relative_Frequency	attention on common features when Success Rate is common feature
Avg_M_Relative_Frequency	attention on common features when Monetary Cost is common feature

## Sheet: Data Sheet 4(Study 2 GEE)
Variable Name	Description
id	id of participants
MLabData	is mouselab_data recorded (True:1,False:0)
Times_of_Wrong_Answers	time of incorrect answers in the first manipulation
Check_of_E	response in the second manipulation (small EO: 1; medium EO: 2; large EO: 3)
Check_of_E_Indicator	indicator for passing the second manipulation (Pass: 1; Not pass: 0)
Is_excluded	is this data excluded (True: 1; False: 0)
Env_Imp	level of environmental improvement (large: 1; small: 0)
CF_GSI	general subjective importance of common features [Low SI Feature: TC (1); Medium SI Feature: MC (2); High SI Feature: SR(3))
CF_ISI	individual subjective importance of common features
CF_Pos	position of common features(Top: 1; Middle: 2; Bottom: 3)
Abs_Diff	impact on decision (i.e., absolute preference change due to the change of common features)
CF_Freq	attention on common features
filter_$	filter variable for data exclusion (Selected:1,Not selected:0)

## Sheet: Data Sheet 5(preliminary study)
Variable Name	Description
id	id of participants
Gender	gender of paticipants
Importance_Rating_of_M	importance rating of Monetary Cost
Importance_Rating_of_P	importance rating of Success Rate
Importance_Rating_of_T	importance rating of Time Cost
Importance_Rating_of_E	importance rating of Environmental Improvement
